# Supplementary material for: refnx: neutron and X-ray reflectometry analysis in Python
Source: J Appl Crystallogr. 2019 Feb 1;52(Pt 1):193–200. doi: 10.1107/S1600576718017296 (PMC6362611; doi:10.1107/S1600576718017296)
Supplement: Supplementary file 1 [file j-52-00193-sup1.zip]

Archive with 4 entries (4 files):
- lipid.ipynb
- gui.ipynb
- reduction.ipynb
- refnx-paper.yml
