# Supplementary material for: refnx: neutron and X-ray reflectometry analysis in Python
Source: J Appl Crystallogr. 2019 Feb 1;52(Pt 1):193–200. doi: 10.1107/S1600576718017296 (PMC6362611; doi:10.1107/S1600576718017296)
Supplement: Supplementary file 1 [file j-52-00193-sup1.zip › gui.ipynb]

# %% [code]
# use matplotlib for plotting
%matplotlib notebook
import os.path

import refnx, scipy
from refnx.reflect import Motofit
from refnx.dataset import ReflectDataset

# %% [code]
# version numbers used in this analysis
refnx.version.version, scipy.version.version

# %% [code]
pth = os.path.join(os.path.dirname(refnx.__file__), 'analysis', 'test')
data_d2o = ReflectDataset(os.path.join(pth, 'c_PLP0011859_q.txt'))

# %% [code]
app = Motofit()

# %% [code]
app(data_d2o)

# %% [code]
