# Supplementary material for: refnx: neutron and X-ray reflectometry analysis in Python
Source: J Appl Crystallogr. 2019 Feb 1;52(Pt 1):193–200. doi: 10.1107/S1600576718017296 (PMC6362611; doi:10.1107/S1600576718017296)
Supplement: Supplementary file 1 [file j-52-00193-sup1.zip › reduction.ipynb]

# %% [code]
from refnx.reduce import catalogue
from refnx.reduce import PlatypusNexus, PlatypusReduce
from refnx.reduce.manual_beam_finder import ManualBeamFinder
from refnx.dataset import ReflectDataset
%gui qt

# %% [markdown]
16589, 16590, 16591 are the direct beams
16595, 16596, 16597 are d2o contrast
16601, 16602, 16603 are hdmix
16607, 16608, 16609 are h2o

# %% [code]
r1 = PlatypusReduce('PLP0016589.nx.hdf')
r2 = PlatypusReduce('PLP0016590.nx.hdf')
r3 = PlatypusReduce('PLP0016591.nx.hdf')

# %% [code]
r1.reduce('PLP0016595.nx.hdf', rebin_percent=3, background=True)
r2.reduce('PLP0016596.nx.hdf', rebin_percent=3, background=True)
r3.reduce('PLP0016597.nx.hdf', rebin_percent=3, background=True)
d1 = ReflectDataset()
d1.add_data(r1.data())
d1.add_data(r2.data(), requires_splice=True)
d1.add_data(r3.data(), requires_splice=True)
d1.save('c_PLP0016596.dat')

# %% [code]
mbf = ManualBeamFinder()

# %% [code]
r1.reduce('PLP0016601.nx.hdf', rebin_percent=4, background=True, hi_wavelength=14, lo_wavelength=3)
r2.reduce('PLP0016602.nx.hdf', rebin_percent=4, background=True, hi_wavelength=16, lo_wavelength=3)
r3.reduce('PLP0016603.nx.hdf', rebin_percent=4, background=True, hi_wavelength=16, lo_wavelength=3)
d1 = ReflectDataset()
d1.add_data(r1.data())
d1.add_data(r2.data(), requires_splice=True)
d1.add_data(r3.data(), requires_splice=True)
d1.save('c_PLP0016601.dat')

# %% [code]
r1.reduce('PLP0016607.nx.hdf', rebin_percent=4, background=True, hi_wavelength=17, lo_wavelength=3, peak_pos=-1,
          manual_beam_find=mbf)
r2.reduce('PLP0016608.nx.hdf', rebin_percent=4, background=True, hi_wavelength=17, lo_wavelength=3, peak_pos=-1,
          manual_beam_find=mbf)
r3.reduce('PLP0016609.nx.hdf', rebin_percent=4, background=True, hi_wavelength=17, lo_wavelength=3 , peak_pos=-1,
          manual_beam_find=mbf)
d1 = ReflectDataset()
d1.add_data(r1.data())
d1.add_data(r2.data(), requires_splice=True)
d1.add_data(r3.data(), requires_splice=True)
d1.save('c_PLP0016607.dat')
