# Supplementary material for: refnx: neutron and X-ray reflectometry analysis in Python
Source: J Appl Crystallogr. 2019 Feb 1;52(Pt 1):193–200. doi: 10.1107/S1600576718017296 (PMC6362611; doi:10.1107/S1600576718017296)
Supplement: Supplementary file 1 [file j-52-00193-sup1.zip › refnx-paper.yml]

name: refnx-paper
channels:
  - conda-forge
  - defaults
dependencies:
  - cython
  - scipy=1.1.0
  - numpy=1.14.3
  - refnx=0.1.0
  - pandas
  - h5py
  - Jupyter
  - matplotlib
  - ipywidgets
  - tqdm
  - corner
  - six
  - traitlets
  - python=3.6.6
  - pytest
  - xlrd
  - uncertainties
  - pip
  - pip:
    - ptemcee
