# Supplementary material for: refnx: neutron and X-ray reflectometry analysis in Python
Source: J Appl Crystallogr. 2019 Feb 1;52(Pt 1):193–200. doi: 10.1107/S1600576718017296 (PMC6362611; doi:10.1107/S1600576718017296)
Supplement: Supplementary file 4 [file j-52-00193-sup4.zip]

Archive with 3 entries (3 files):
- c_PLP0016596.dat
- c_PLP0016601.dat
- c_PLP0016607.dat
