# Supplementary material for: refnx: neutron and X-ray reflectometry analysis in Python
Source: J Appl Crystallogr. 2019 Feb 1;52(Pt 1):193–200. doi: 10.1107/S1600576718017296 (PMC6362611; doi:10.1107/S1600576718017296)
Supplement: Supplementary file 5 [file j-52-00193-sup5.zip]

Archive with 12 entries (12 files):
- PLP0016596.nx.hdf
- PLP0016609.nx.hdf
- PLP0016607.nx.hdf
- PLP0016603.nx.hdf
- PLP0016590.nx.hdf
- PLP0016601.nx.hdf
- PLP0016608.nx.hdf
- PLP0016597.nx.hdf
- PLP0016589.nx.hdf
- PLP0016595.nx.hdf
- PLP0016591.nx.hdf
- PLP0016602.nx.hdf
